# Supplementary material for: Chemistry of Mezcal: Volatile Profile of Artisanal Mezcal Made from Wild Agaves of Oaxaca
Source: Foods. 2025 Mar 31;14(7):1222. doi: 10.3390/foods14071222 (PMC11988476; doi:10.3390/foods14071222)
Supplement: Supplementary file 1 [file foods-14-01222-s001.zip]

Archive with 1 entries (1 files):
- foods-3536605-supplementary.pdf
